# Supplementary material for: Users’ Needs for Mental Health Apps: Quality Evaluation Using the User Version of the Mobile Application Rating Scale
Source: JMIR Mhealth Uhealth. 2025 Jul 4;13:e64622. doi: 10.2196/64622 (PMC12248136; doi:10.2196/64622)
Supplement: Multimedia Appendix 2 [file mhealth-v13-e64622-s002.xlsx]

## Sheet: uMARS scores
No.	App name	OS	Engagement	Functionality	Aesthetics	Information	Subjective quality	uMARS scores
1	Calm	Android	3.48571	4.10714	4.19048	3.96429	3.25	3.79952
2	CBT Thought Diary	Android	3.05714	4.21429	3.71429	3.78571	2.64286	3.48286
3	Daylio	Android	3.4	4.03571	3.7619	3.60714	2.53571	3.4681
4	eMoods	Android	2.25714	4.17857	3.14286	3.64286	2.17857	3.08
5	Meditopia	Android	3.74286	3.95714	4.13333	3.91429	3.35714	3.83143
6	Norbu Stress Management	Android	3.62857	3.89286	4.28571	3.64286	3.03571	3.69714
7	Prana Breath	Android	2.62857	4.14286	3.61905	3.32143	2.03571	3.14952
8	Mood Diary - Emotion Journal, Good Habits, Stress Relief	Android	3.74286	3.96429	4.04762	3.42857	2.85714	3.6081
9	Nagiji - Bad Memory Eraser Counseling	Android	3.71429	4.42857	3.38095	3.35714	3.10714	3.59762
10	Moon Diary: A Diary for Self-Comfort	Android	2.8	4.07143	3.80952	3.42857	2.21429	3.26476
11	Talk - Anonymous Counseling SNS	Android	3.54286	4.03571	4	3.25	2.64286	3.49429
12	Dochi - My Own Emotional Diary	Android	2.85714	3.32143	3.28571	3.17857	2.21429	2.97143
13	Mabo - Meditation, Sleep, Meditation Music, Mindfulness	Android	3.65714	4.03571	3.80952	3.57143	2.96429	3.60762
14	MindWiz - Sleep, Focus, White Noise, ASMR	Android	3.68571	4.21429	3.7619	4.28571	3.53571	3.89667
15	Mind Cafe	Android	3.97143	4.21429	4.04762	4.32143	3.28571	3.9681
16	Mind Cafe Lite	Android	3.88571	4.42857	4.14286	4.42857	3.53571	4.08429
17	Instantaneous Heartbeat Monitor, Health, Home Training, Stress Measurement	Android	2.65714	3.57143	2.85714	3.32143	1.96429	2.87429
18	Music for Meditation on Stress and Anxiety	Android	3.51429	4.14286	3.57143	3.17857	2.92857	3.46714
19	Depression Test	Android	2.65714	3.53571	2.57143	2.96429	1.67857	2.68143
20	Welltory: Heart Rate and Stress Measurement, Healthcare, Heart Rate Monitor	Android	3.2	3.10714	3.52381	3.60714	2.07143	3.1019
21	Question Diary (365), Emotion Journal, Depression Prevention	Android	3.34286	4.21429	4.04762	3.78571	2.71429	3.62095
22	Question Diary: The One Question to Reflect on Yourself	Android	3.48571	4.10714	3.57143	3.21429	2.64286	3.40429
23	Elephants – Sleep, Meditation	Android	3.74286	4.35714	4.57143	4.46429	2.89286	4.00571
24	Trost	Android	4.37143	4.10714	4.28571	4.28571	3.28571	4.06714
25	HaruKong: The Simplest Way to Record Your Day	Android	3.48571	4.42857	3.80952	3.35714	2.78571	3.57333
26	Haema Diary - Memory Storage for Myself	Android	3.34286	4.5	3.80952	3.21429	2.64286	3.5019
27	Calm	iOS	3.42857	4.28571	4.57143	3.96429	3.07143	3.86429
28	Daylio	iOS	3.28571	3.92857	3.42857	3.40476	2.46429	3.27381
29	Meditopia	iOS	3.65714	3.82143	3.90476	3.97619	2.92857	3.62905
30	Owaves	iOS	3.08571	3.14286	3.47619	3.14286	2.39286	2.98143
31	PA:DO	iOS	3.51429	3.96429	4.28571	3.58333	3.07143	3.67429
32	TaoMix 2	iOS	2.77143	3.92857	4.04762	3.25	1.82143	3.16381
33	Nagiji - Korea's No.1 Counseling App	iOS	3.68571	4.32143	3.57143	3.28571	2.67857	3.50857
34	Lucid Island - Mental Wellness Platform	iOS	3.62857	4.07143	3.7619	3.84524	3	3.67095
35	Mabo - Mindfulness Meditation, Sleep, Music	iOS	3.85714	4.10714	3.7619	3.78571	3.14286	3.68333
36	Mind Cafe	iOS	3.77143	4	3.7619	4.05952	3.14286	3.74714
37	Mind Cafe Lite	iOS	3.82857	4	4	4.13095	3.28571	3.84905
38	Three Line Diary	iOS	3.37143	4.10714	3.61905	3.21429	2.17857	3.2981
39	Trost	iOS	4.14286	4.10714	4.19048	4.35714	3.28571	4.01667
40	HaruKong	iOS	3.48571	4.42857	3.85714	3.5	2.92857	3.64
41	Haema Diary	iOS	3.28571	4.25	3.66667	3.09524	2.64286	3.37857
